# Supplementary material for: mTOR-Dependent Role of Sestrin2 in Regulating Tumor Progression of Human Endometrial Cancer
Source: Cancers (Basel). 2020 Sep 4;12(9):2515. doi: 10.3390/cancers12092515 (PMC7565818; doi:10.3390/cancers12092515)
Supplement: Supplementary file 1 [file cancers-12-02515-s001.zip]

Archive with 2 entries (2 files):
- Cancers 2020_Shin et al_SI-Whole blots R1.pdf
- Cancers 2020_Shin et al_SI.docx
